# Supplementary material for: Computational Metabolomics Tools Reveal Subarmigerides, Unprecedented Linear Peptides from the Marine Sponge Holobiont Callyspongia subarmigera
Source: Mar Drugs. 2022 Oct 27;20(11):673. doi: 10.3390/md20110673 (PMC9696656; doi:10.3390/md20110673)
Supplement: Supplementary file 1 [file marinedrugs-20-00673-s001.zip]

Archive with 1 entries (1 files):
- marinedrugs-1960037-supplementary.pdf
